# Supplementary material for: Potato calcineurin B-like protein CBL4, interacting with calcineurin B-like protein-interacting protein kinase CIPK2, positively regulates plant resistance to stem canker caused by Rhizoctonia solani
Source: Front Microbiol. 2023 Jan 4;13:1032900. doi: 10.3389/fmicb.2022.1032900 (PMC9845770; doi:10.3389/fmicb.2022.1032900)
Supplement: SUPPLEMENTARY TABLE 1 — The list of various potato germplasm resources. [file Table_1.XLSX]

## Sheet: Sheet1
code	name of germplasm resources
106	Liangshu-97
138	Tongshu-21
195	Kexin-2
Z5	Zhongshu-5
827	Desiree
812	Kexin-18
153	Zhongshu-6
133	Kexin-16
