# Supplementary material for: Potato calcineurin B-like protein CBL4, interacting with calcineurin B-like protein-interacting protein kinase CIPK2, positively regulates plant resistance to stem canker caused by Rhizoctonia solani
Source: Front Microbiol. 2023 Jan 4;13:1032900. doi: 10.3389/fmicb.2022.1032900 (PMC9845770; doi:10.3389/fmicb.2022.1032900)
Supplement: SUPPLEMENTARY TABLE 2 — Primers used in this study. [file Table_2.XLSX]

## Sheet: Sheet1
Function	Name	Sequence 5' to 3 '
PCR amplification primer	StCBL4-F	ATGCTTGCTTTAACGGGCTG
	StCBL4-R	CTCAAACACTAGTTGTGAATCTTGAGC
	StCIPK2-F	ATGGAGAGTAAGGGGAGTAGTATACTAATG
	StCIPK2-R	TGCATTCTTCTGAGGTGAATTAGTG
primers for yeast two hybrid	StCBL4-BD-F	atggccatggaggccgaattcATGCTTGCTTTAACGGGCTG
	StCBL4-BD-R	atgcggccgctgcaggtcgacCTCAAACACTAGTTGTGAATCTTGAGC
	StCIPK2-AD-F	gccatggaggccagtgaattcATGGAGAGTAAGGGGAGTAGTATACTAATG
	StCIPK2-AD-R	cagctcgagctcgatggatccTGCATTCTTCTGAGGTGAATTAGTG
primers for Luciferase complementation assay	StCBL4-Cluc-F	acgggggacgagctcggtaccATGCTTGCTTTAACGGGCTG
	StCBL4-Cluc-R	cgcgtacgagatctggtcgacCTCAAACACTAGTTGTGAATCTTGAGC
	StCIPK2-Nluc-F	acgggggacgagctcggtaccATGGAGAGTAAGGGGAGTAGTATACTAATG
	StCIPK2-Nluc-R	aacatcgtatgggtagtcgacTGCATTCTTCTGAGGTGAATTAGTG
primers for Co-IP	StCBL4-Flag-F	acgggggacgagctcggtaccATGCTTGCTTTAACGGGCTG
	StCBL4-Flag-R	atggtctttgtagtcgtcgacCTCAAACACTAGTTGTGAATCTTGAGC
	StCIPK2-HA-F	acgggggacgagctcggtaccATGGAGAGTAAGGGGAGTAGTATACTAATG
	StCIPK2-HA-R	aacatcgtatgggtagtcgacTGCATTCTTCTGAGGTGAATTAGTG
primers for overexpression in N. benthamiana	StCBL4-HA-F	cgggggacgagctcggtaccATGCTTGCTTTAACGGGCTG
	StCBL4-HA-R	acatcgtatgggtagtcgacCTCAAACACTAGTTGTGAAT
	StCIPK2-HA-F	acgggggacgagctcggtaccATGGAGAGTAAGGGGAGTAGTATACTAATG
	StCIPK2-HA-R	aacatcgtatgggtagtcgacTGCATTCTTCTGAGGTGAATTAGTG
primers for overexpression in potato	StCBL4-HA-F	atttggagagaacacgggggactttgcaacATGCTTGCTTTAACGGGCTG
	StCBL4-HA-R	ggcccagtactgaagacagagctagttacaCTCAAACACTAGTTGTGAAT
	StCIPK2-HA-F	atttggagagaacacgggggactttgcaacATGGAGAGTAAGGGGAGTAGTATAC
	StCIPK2-HA-R	ggcccagtactgaagacagagctagttacaTGCATTCTTCTGAGGTGAATTA
primers for VIGS	NbCBL-F	gtgagtaaggttaccgaattcTGCTTTAAAGAGCTGGTTTTGTTC
	NbCBL-R	gagacgcgtgagctcggtaccAGGCTTAATGACCGAACAAATTCT
	NbCIPK2-F	gtgagtaaggttaccgaattcTTATATGTCCTTTTGGCTGGATATCT
	NbCIPK2-R	gagacgcgtgagctcggtaccCAAGTGTGCAGGCTTCACCA
primers for qRT-PCR	qRT-StCBL4-F	GACTCCAACAAGGATGGGCTA
	qRT-StCBL4-R	AAGCTCCTTCACCTCTTCACG
	qRT-StCIPK2-F	AAGCCTGCACACTTGAATGC
	qRT-StCIPK2-R	GTTTTCGCCGGTTGCTTTGA
primers for Pathogenesis-related (PR) proteins	StPR1-F	TGGTGATTTCACGGGGAGGG
	StPR1-R	CGAACTGAGTTGCGCCAGAC
	StPAL-F	GCTAGGAGGGGAGACCTTGA
	StPAL-R	TTCTGTAGGGCTGCACCTTG
	StWRKY26-F	GGGGAGCCATAATCATCCAAAAC
	StWRKY26-R	TTGCCTCGGGTTCATTTTCATC
	StPti5-F	TCGTCCGTGGGGAAAATACG
	StPti5-R	TGCATCACTCGTTCCACTTGA
